# Supplementary material for: Sorbent Strip Microextraction as a Practical Tool for Drug Screening: Application to Opioids and Local Anesthetics in Human Urine
Source: Molecules. 2026 Feb 9;31(4):605. doi: 10.3390/molecules31040605 (PMC12943546; doi:10.3390/molecules31040605)
Supplement: Supplementary file 1 [file molecules-31-00605-s001.zip]

Archive with 1 entries (1 files):
- molecules-4116643-supplementary.pdf
